# Supplementary material for: Habitability at the edge of the redox boundary during the Permian–Triassic mass extinction
Source: Sci Rep. 2026 Apr 15;16:12469. doi: 10.1038/s41598-026-47893-w (PMC13087033; doi:10.1038/s41598-026-47893-w)
Supplement: Supplementary file 2 — Supplementary Information 2. [file 41598_2026_47893_MOESM2_ESM.xlsx]

## Sheet: Abadeh
																														0.07	44	71	8.04
	Table S1
	Sample No.	Location	Position	δ13C	Mo	Th	U	Ni	Zn	P	Al	Rb	Sr	Mn	Ti	La	Ce	Pr	Nd	Sm	Gd	Tb	Dy	Y	ΣREY	TOC	Th/U	U/Al	Mo/Al	PEF	NiEF	ZnEF	87Sr/86Sr*	87Sr/86Sr**
			m	‰VPDB	ppm	ppm	ppm	ppm	ppm	wt. %	wt. %	ppm	ppm	ppm	wt. %	ppm	ppm	ppm	ppm	ppm	ppm	ppm	ppm	ppm	ppm	wt. %
	AB29	Abadeh Section	0.01	4.54	BDL	0.8	1.2	7	9	0.014	0.45	7.7		495	0.0303	4.7	7.9	0.9	3.4	0.5	0.6	0	0.5	3.8	22.3	0.24	0.666667	2.66667		3.57333	2.84242	2.26479
	AB30	Abadeh Section	0.1	4.48	BDL	1.4	0.5	11	16	0.02	0.86	14.2	891	913	0.0431	7.3	12.4	1.5	4.9	1.1	1	0.2	1	7.9	37.3	0.3	2.8	0.581395		2.6711	2.33721	2.10678
	AB31	Abadeh Section	0.6	4.08	19	1.2	0.8	86	76	0.073	0.75	11.7	766	745	0.0446	9.6	15.7	1.9	6.8	1.7	1.5	0.2	1.5	11.8	50.7	0.24	1.5	1.06667	25.3333	11.1794	20.9527	11.4749
	AB32	Abadeh Section	1	4.01	BDL	3.5	1.1	45	50	0.038	2.48	41.6	537	1970	0.122	14.6	25.9	3	10.5	2.1	1.9	0.3	1.9	13.8	74	0.26	3.18182	0.443548		1.75991	3.31562	2.28305
	AB33	Abadeh Section	1.5	3.88	BDL	2	0.6	20	22	0.038	1.37	22.9	754	880	0.0739	11.2	19.4	2.2	7.7	1.6	1.5	0.2	1.5	11.8	57.1	0.25	3.33333	0.437956		3.18582	2.66755	1.81844
	AB34	Abadeh Section	2	3.83	BDL	1.6	0.6	16	16	0.039	1.03	18	749	947	0.063	9.8	16.6	1.9	6.8	1.3	1.3	0.2	1.4	11.9	51.2	0.23	2.66667	0.582524		4.34896	2.83848	1.75906
	AB35	Abadeh Section	2.4	3.73	BDL	2.3	0.7	21	23	0.03	1.52	24.2	784	980	0.0801	11.4	19.3	2.2	7.6	1.3	1.3	0.2	1.5	12	56.8	0.32	3.28571	0.460526		2.26692	2.52452	1.71349
	AB36	Abadeh Section	2.7	3.55	BDL	1.7	0.6	16	17	0.056	1.11	18.1	811	1130	0.0611	11.4	19.1	2.2	7.9	1.8	1.6	0.3	1.7	14.5	60.5	0.27	2.83333	0.540541		5.79459	2.63391	1.7343
	AB37	Abadeh Section	3.2	3.57	BDL	1.2	0.3	12	11	0.04	0.88	13.3	701	978	0.0404	8.9	15.3	1.9	7	1.3	1.5	0.2	1.5	11.5	49.1	0.3	4	0.340909		5.22078	2.49174	1.41549
	AB38	Abadeh Section	3.5	3.62	BDL	1.8	0.3	15	18	0.037	1.03	15.6	780	811	0.0587	9.3	16.1	1.8	6.7	1.3	1.4	0.2	1.3	10.3	48.4	0.2	6	0.291262		4.12594	2.66108	1.97894
	AB39	Abadeh Section	3.7	3.3	1	2.9	0.6	35	36	0.051	1.73	27.8	655	1300	0.102	12.9	23.5	2.8	10	2	1.9	0.3	1.7	12.1	67.2	0.27	4.83333	0.346821	0.578035	3.38596	3.69679	2.35643
	AB40	Abadeh Section	4.1	3.56	BDL	1.3	0.3	14	15	0.034	0.78	12.4	816	686	0.0465	9.8	16.2	2	7.2	1.5	1.3	0.2	1.3	11.4	50.9	0.24	4.33333	0.384615		5.00659	3.27972	2.17768
	AB41	Abadeh Section	4.5	3.65	BDL	2	0.4	25	27	0.045	1.3	20.5	634	692	0.0705	7.6	14	1.5	5.3	1.2	1	0.2	0.9	8.3	40	0.28	5	0.307692		3.97582	3.51399	2.3519
	AB42	Abadeh Section	4.7	3.59	BDL	2.8	0.5	34	33	0.054	1.73	27.1	624	628	0.0945	14.2	22.1	2.7	10.2	1.7	1.8	0.3	1.9	16.4	71.3	0.37	5.6	0.289017		3.58514	3.59117	2.16006
	AB43	Abadeh Section	5.1	3.59	BDL	0.9	0.6	12	14	0.025	0.6	9.2	817	483	0.0335	6.7	10.2	1.2	4.4	0.7	0.8	0.1	0.8	8.4	33.3	0.26	1.5	1		4.78571	3.65455	2.64225
	AB44	Abadeh Section	5.4	3.59	BDL	1.5	0.3	22	20	0.061	0.95	15.3	689	543	0.0487	9.5	16.3	1.9	7.2	1.5	1.5	0.3	1.6	13.4	53.2	0.27	5	0.315789		7.37504	4.23158	2.38399
	AB45	Abadeh Section	5.7	3.65	BDL	2	0.4	37	45	0.03	1.45	27.1	503	1210	0.0604	10.5	17.3	2.1	7.7	1.5	1.5	0.2	1.6	12.9	55.3	0.22	5	0.275862		2.37635	4.6627	3.51433
	AB46	Abadeh Section	6	3.74	BDL	1.1	0.2	12	11	0.026	0.69	11.7	724	484	0.0361	8.4	12.6	1.5	5.7	0.9	1.2	0.2	1.1	11.1	42.7	0.25	5.5	0.289855		4.32795	3.17787	1.80527
	AB47	Abadeh Section	6.4	3.52	BDL	2.8	0.6	37	33	0.04	1.69	31.4	571	813	0.0863	10.6	18.5	2	7.5	1.1	1.3	0.2	1.4	11.6	54.2	0.23	4.66667	0.35503		2.71851	4.00054	2.21118
	AB48	Abadeh Section	6.7	3.54	BDL	2.4	0.5	34	34	0.09	1.28	23.8	554	1220	0.0813	10.4	16.7	2	7.5	1.5	1.6	0.3	1.7	14.9	56.6	0.22	4.8	0.390625		8.07589	4.85369	3.00792
	AB49	Abadeh Section	7.1	3.46	BDL	2.1	0.4	30	31	0.043	1.35	25.4	549	1160	0.0701	8.1	14.5	1.6	5.7	0.8	1	0.2	1	8.1	41	0.25	5.25	0.296296		3.65841	4.06061	2.60031
	AB50	Abadeh Section	7.6	3.51	BDL	2.5	0.6	35	32	0.054	1.56	29.3	544	817	0.0805	10.1	18.3	2	7.5	1.4	1.4	0.2	1.3	10.5	52.7	0.25	4.16667	0.384615		3.97582	4.09965	2.32286
	AB51	Abadeh Section	8	3.71	BDL	2.9	0.7	47	41	0.079	1.79	31.8	466	996	0.0889	11	19.8	2.4	9.2	1.7	1.9	0.3	1.8	13.1	61.2	0.27	4.14286	0.391061		5.06911	4.79787	2.59375
	AB52	Abadeh Section	8.4	3.51	BDL	1.4	0.5	22	26	0.05	0.8	16.7	572	977	0.0474	8.6	13.1	1.7	6.4	1.1	1.3	0.2	1.3	10.6	44.3	0.23	2.8	0.625		7.17857	5.025	3.68028	0.707208
	AB53	Abadeh Section	8.7	3.56	BDL	1.9	0.7	33	25	0.067	1.24	21.3	659	673	0.0608	10.4	19.1	2.2	8.6	1.6	1.7	0.3	1.6	11.9	57.4	0.33	2.71429	0.564516		6.20599	4.8629	2.28305
	AB54	Abadeh Section	9	3.63	BDL	1.7	0.4	33	25	0.03	1.2	21.2	618	674	0.0597	6.4	11.9	1.4	4.9	0.9	1	0.2	1	9.1	36.8	0.25	4.25	0.333333		2.87143	5.025	2.35915
	AB55	Abadeh Section	9.4	3.71	BDL	1.8	0.5	36	24	0.056	1.08	17	685	713	0.0646	9.5	16.2	1.9	7.4	1.5	1.5	0.2	1.5	11.9	51.6	0.24	3.6	0.462963		5.95556	6.09091	2.51643
	AB56	Abadeh Section	9.7	3.64	2	1.3	0.3	18	16	0.04	0.66	12.4	650	683	0.0403	7.2	11.7	1.3	4.9	0.8	1	0.2	1	9.1	37.2	0.28	4.33333	0.454545	3.0303	6.96104	4.98347	2.7452
	AB57	Abadeh Section	10	3.53	2	1.4	0.4	22	18	0.046	0.75	12.7	746	729	0.04	7.6	14.1	1.6	5.7	1.2	1.2	0.2	1.2	9.2	42	0.25	3.5	0.533333	2.66667	7.04457	5.36	2.71775
	AB58	Abadeh Section	10.5	3.74	2	1.3	0.4	24	21	0.029	0.86	13.2	657	717	0.0452	6.8	11.8	1.3	4.8	0.8	0.9	0.1	0.9	8	35.4	0.24	3.25	0.465116	2.32558	3.87309	5.09937	2.76515
	AB59	Abadeh Section	10.9	3.49	1	1.7	0.5	24	24	0.029	1.02	17.1	625	675	0.0559	8.6	14.3	1.8	6.1	1.2	1.1	0.2	1.1	8.9	43.3	0.25	3.4	0.490196	0.980392	3.26555	4.29947	2.66446
	AB60	Abadeh Section	11.2	3.71	1	1.3	0.3	18	21	0.024	0.8	13.5	600	530	0.0403	6	10.7	1.2	4.5	0.7	0.8	0.1	0.8	6.9	31.7	0.22	4.33333	0.375	1.25	3.44571	4.11136	2.97254
	AB61	Abadeh Section	11.6	3.77	BDL	3.5	0.9	40	46	0.082	1.81	27.9	505	929	0.113	9.6	18.1	2.2	8	1.5	1.4	0.2	1.3	10.5	52.8	0.2	3.88889	0.497238		5.20347	4.03817	2.87791
	AB62	Abadeh Section	11.9	3.54	BDL	2.5	0.5	24	30	0.027	1.54	27.6	474	593	0.0776	7.4	13.7	1.6	5.7	1	1	0.1	0.9	5.8	37.2	0.25	5	0.324675		2.01373	2.8477	2.20596
	AB63	Abadeh Section	12	3.43	BDL	1.5	0.4	33	24	0.033	1.01	17.2	535	711	0.0566	8.4	14.4	1.8	6.3	1.3	1.2	0.2	1.3	8.5	43.4	0.23	3.75	0.39604		3.75276	5.9703	2.69084
	AB64	Abadeh Section	12.3	3.63	BDL	0.9	0.3	21	22	0.019	0.67	13	520	1240	0.0355	8.4	13.4	1.7	6.3	1.4	1.2	0.2	1.1	7.2	40.9	0.25	3	0.447761		3.25714	5.72727	3.71831
	AB65	Abadeh Section	12.6	3.57	BDL	2.4	0.6	51	33	0.081	1.68	27.1	435	1030	0.0898	8.8	15.1	1.9	7.2	1.6	1.7	0.3	1.8	11.9	50.3	0.28	4	0.357143		5.53776	5.54708	2.22435
	AB66	Abadeh Section	12.9	3.64	BDL	0.7	0.3	13	13	0.028	0.5	7	563	811	0.0233	7.8	12.4	1.6	5.8	0.9	1.2	0.2	1.2	9.2	40.3	0.23	2.33333	0.6		6.432	4.75091	2.94423
	AB67	Abadeh Section	13.3	3.62	BDL	1.1	0.4	13	16	0.018	0.93	15.5	645	853	0.0409	7.6	14.6	1.5	5.1	1.1	0.9	0.1	0.9	6.3	38.1	0.26	2.75	0.430108		2.22304	2.55425	1.94821
	AB68	Abadeh Section	13.6	3.56	BDL	1.6	0.4	16	19	0.03	1.1	18.3	581	781	0.0506	6.7	13.4	1.4	4.9	1.1	0.9	0.1	0.9	6.5	35.9	0.21	4	0.363636		3.13247	2.65785	1.95595
	AB69	Abadeh Section	14	3.52	BDL	0.8	0.2	19	15	0.02	0.7	10.9	527	848	0.0322	6.1	11.6	1.2	4.4	0.8	1	0.2	0.9	7	33.2	0.27	4	0.285714		3.28163	4.95974	2.42656
	AB70	Abadeh Section	14.4	3.6	BDL	1.6	0.4	17	21	0.024	1.13	19.2	697	749	0.0495	6.6	13.2	1.3	4.8	0.9	0.8	0.1	0.8	5.8	34.3	0.25	4	0.353982		2.43944	2.74899	2.10445		0.707218
	AB71	Abadeh Section	14.7	3.61	BDL	1.1	0.3	14	17	0.022	0.82	12.6	589	725	0.0355	5.7	11	1.1	3.8	0.9	0.7	0.1	0.7	5	29	0.25	3.66667	0.365854		3.08153	3.11973	2.34765	0.707264
	AB72	Abadeh Section	15	3.46	BDL	0.9	0.3	10	13	0.014	0.67	9.2	683	638	0.0297	5.8	11.3	1.2	4.5	0.8	0.8	0.1	0.7	5.1	30.3	0.29	3	0.447761		2.4	2.72727	2.19718
	AB73	Abadeh Section	15.5	3.36	BDL	2.6	0.6	26	32	0.02	1.73	30.2	534	847	0.0781	8.3	17.1	1.8	6.3	1.3	1.1	0.2	0.9	6.6	43.6	0.24	4.33333	0.346821		1.32783	2.74619	2.0946
	AB74	Abadeh Section	15.8	3.36	4	1.1	0.3	12	13	0.014	0.7	11.4	681	845	0.0347	7	13	1.3	4.6	0.8	0.9	0.1	0.9	6.2	34.8	0.26	3.66667	0.428571	5.71429	2.29714	3.13247	2.10302
	AB75	Abadeh Section	16.2	1.9	1	0.9	0.3	11	11	0.014	0.6	9.7	639	957	0.0274	4.3	7.8	0.8	2.8	0.5	0.4	0	0.4	3.2	20.2	0.26	3	0.5	1.66667	2.68	3.35	2.07606
	AB75/1	Abadeh Section	16.5	3.21	BDL	1.4	0.4	13	16	0.016	0.97	14	720	726	0.0436	5.7	11.3	1.1	3.8	0.9	0.6	0.1	0.6	4.2	28.3	0.2	3.5	0.412371		1.89455	2.44892	1.86787
	AB76	Abadeh Section	16.8	3.2	BDL	0.9	0.3	9	12	0.016	0.61	8.7	660	775	0.0279	5.7	11.7	1.1	4	0.7	0.7	0	0.6	3.9	28.4	0.29	3	0.491803		3.01265	2.69598	2.22766
	AB77	Abadeh Section	17.5	2.73	BDL	2	0.5	17	23	0.017	1.25	17.1		685	0.0594	8.8	17.9	1.9	6.7	1.2	1.1	0.2	0.9	5.3	44	0.21	4	0.4		1.56206	2.48509	2.08361
	AB78	Abadeh Section	17.75	2.68	BDL	1.9	0.5	13	19	0.028	1.15	15.4	605	498	0.0566	7	15.4	1.6	5.2	1.1	0.9	0.1	0.8	4.6	36.7	0.29	3.8	0.434783		2.79652	2.06561	1.87091
	AB79	Abadeh Section	18	2.68	2	2.4	0.6	16	22	0.019	1.44	20.9	587	820	0.071	7	16.1	1.5	5.2	0.9	0.9	0.1	0.8	4.6	37.1	0.19	4	0.416667	1.38889	1.51548	2.0303	1.73005	0.707312
	AB80	Abadeh Section	18.5	2.23	BDL	2.6	0.7	19	29	0.018	1.64	21.1	600	535	0.0819	8.9	18	1.8	6.2	1.2	1	0.2	0.9	5.2	43.4	0.26	3.71429	0.426829		1.26063	2.11696	2.0024		0.707225
	AB81	Abadeh Section	18.7	2.2	BDL	1.9	0.5	13	21	0.022	1.23	15.7	628	529	0.0567	7.6	15.3	1.6	6	1.1	1	0.2	0.9	5.3	39	0.18	3.8	0.406504		2.05436	1.93126	1.93336
	AB82	Abadeh Section	19	2.12	BDL	1	0.3	7	10	0.014	0.6	7.8	759	484	0.0276	5.6	10.2	1.1	3.6	0.8	0.7	0.1	0.7	4.7	27.5	0.22	3.33333	0.5		2.68	2.13182	1.88732
	AB83	Abadeh Section	19.3	1.95	BDL	1.5	0.4	8	14	0.009	0.87	12.8	699	528	0.0443	6.2	12.7	1.3	4.3	0.8	0.7	0.1	0.7	4.5	31.3	0.29	3.75	0.45977		1.18818	1.68025	1.82224		0.707219
	AB1	Abadeh Section	19.7	0.57	4	2.9	0.7	12	16	0.014	1.48	25.3	637	700	0.0761	12.7	23.2	3.1	11.5	2.3	2.2	0.3	1.9	12	69.2	0.28	4.14286	0.472973	2.7027	1.08649	1.48157	1.22421
	AB2	Abadeh Section	20	0.28	8	3.1	0.8	11	31	0.011	1.68	26	552	686	0.0858	13.5	24	3	11.4	2.3	2.2	0.3	2	12.5	71.2	0.28	3.875	0.47619	4.7619	0.752041	1.19643	2.08954
	AB3	Abadeh Section	20.2	0.83	2	2.9	0.8	11	17	0.011	1.69	29.8	646	1540	0.0897	12.3	24.7	2.9	10.8	1.8	1.7	0.3	1.6	8.6	64.7	0.24	3.625	0.473373	1.18343	0.747591	1.18935	1.13909
	AB4	Abadeh Section	20.4	0.41	1	1.3	0.4	4	7	0.008	0.7	11.6	788	631	0.0409	6.4	12.1	1.4	5.3	1.1	1	0.1	0.9	5.5	33.8	0.27	3.25	0.571429	1.42857	1.31265	1.04416	1.13239
	AB5	Abadeh Section	20.5	0.2	BDL	2.5	0.5	6	12	0.009	1.31	20.1	611	802	0.073	9.1	19	2.2	8.1	1.6	1.3	0.2	1.1	5.8	48.4	0.23	5	0.381679		0.789095	0.836919	1.03731
	AB6	Abadeh Section	20.7	-0.07	BDL	2	0.6	5	8	0.007	1.04	17.5	654	883	0.0632	7	14.3	1.7	6.3	1.2	1.1	0.2	1	5.1	37.9	0.24	3.33333	0.576923		0.773077	0.878497	0.871073
	AB7	Abadeh Section	20.9	0.36	1	1.3	1	4	12	0.007	0.73	12.3	946	1510	0.04	7.8	18.2	2.1	7.7	1.7	1.4	0.2	1	5.7	45.8	0.31	1.3	1.36986	1.36986	1.10137	1.00125	1.86147
	AB8	Abadeh Section	21	-0.52	BDL	0.9	0.8	1	4	0.004	0.45	6.7	1000	567	0.0273	4.4	8.8	1	3.9	0.9	0.7	0.1	0.6	3.3	23.7	0.27	1.125	1.77778		1.02095	0.406061	1.00657
	AB9	Abadeh Section	21.3	-0.11	1	0.9	0.6	3	6	0.004	0.57	8.6	951	365	0.0291	4.3	8.9	1	3.8	0.7	0.6	0	0.5	2.9	22.7	0.24	1.5	1.05263	1.75439	0.806015	0.961722	1.19199
	AB10	Abadeh Section	21.5	-0.06	BDL	0.8	0.5	2	4	0.004	0.46	7.6	991	357	0.0257	4.1	8.5	1	3.7	0.7	0.6	0	0.5	2.8	21.9	0.24	1.6	1.08696		0.998758	0.794466	0.984691
	AB11	Abadeh Section	21.8	-0.22	1	0.6	0.4	2	4	0.003	0.35	6	939	272	0.017	3.3	7.1	0.8	3.2	0.8	0.6	0	0.5	2.5	18.8	0.19	1.5	1.14286	2.85714	0.98449	1.04416	1.29416
	AB12	Abadeh Section	22	-0.26	BDL	0.6	0.5	2	4	0.003	0.4	5.8	988	329	0.0187	3.9	8.2	1	3.9	0.8	0.7	0.1	0.6	2.9	22.1	0.27	1.2	1.25		0.861429	0.913636	1.13239	0.707261
	AB13	Abadeh Section	22.3	-0.27	BDL	1.1	0.3	2	7	0.004	0.67	9.4	930	465	0.0308	5.1	11.3	1.3	5.3	0.9	0.9	0.1	0.7	3.6	29.2	0.23	3.66667	0.447761		0.685714	0.545455	1.1831
	AB14	Abadeh Section	22.5	-0.34	BDL	1.2	0.3	4	8	0.005	0.78	11.2	879	471	0.0382	5	10.5	1.2	4.6	1	0.8	0.1	0.7	3.5	27.4	0.25	4	0.384615		0.736264	0.937063	1.16143
	AB15	Abadeh Section	22.8		BDL	3.1	0.8	8	17	0.01	1.84	29.4	465	729	0.0986	10.6	21.3	2.4	8.6	1.5	1.2	0.2	1.1	5.5	52.4	0.23	3.875	0.434783		0.624224	0.794466	1.04623
	AB16	Abadeh Section	23	0.03	BDL	2.8	0.7	9	16	0.011	1.71	26	579	513	0.0942	10.1	21.3	2.6	8.7	1.7	1.5	0.2	1.2	5.5	52.8	0.27	4	0.409357		0.738847	0.961722	1.05955
	AB17	Abadeh Section	23.4	0.25	BDL	1.2	0.7	3	5	0.007	0.74	10.1	1000	332	0.0408	6.2	13.3	1.6	6.4	1.3	1.2	0.2	1	4.5	35.7	0.29	1.71429	0.945946		1.08649	0.740786	0.765131		0.707266
	AB18	Abadeh Section	24.2	0.48	BDL	0.8	0.5	2	5	0.005	0.51	7.6	972	285	0.0284	4.4	9.1	1.1	4.2	1	0.8	0.1	0.6	3.1	24.4	0.21	1.6	0.980392		1.12605	0.716578	1.11019
	AB19	Abadeh Section	24.5	0.66	BDL	0.6	0.4	2	3	0.003	0.35	6	1000	313	0.0226	4.4	9.4	1.1	4.2	0.7	0.7	0.1	0.6	3	24.2	0.25	1.5	1.14286		0.98449	1.04416	0.970624
	AB20	Abadeh Section	24.8	1.04	BDL	1.9	0.8	7	13	0.017	1.09	14.7	901	286	0.0643	6.8	14.3	1.8	6.7	1.3	1.2	0.2	0.9	4.5	37.7	0.21	2.375	0.733945		1.79135	1.17348	1.35056
	AB21	Abadeh Section	25.1	0.71	BDL	1.4	1	3	8	0.007	0.8	11.4	1000	387	0.0474	6.8	14.1	1.7	6.8	1.5	1.3	0.2	1	4.7	38.1	0.26	1.4	1.25		1.005	0.685227	1.13239
	AB22	Abadeh Section	25.5	1.26	BDL	0.6	0.5	1	6	0.004	0.37	4.8	978	433	0.022	3.8	8.3	1	3.9	1.2	0.8	0.1	0.7	3.2	23	0.21	1.2	1.35135		1.2417	0.493857	1.83632
	AB23	Abadeh Section	25.8	1.3	1	0.9	0.5	2	6	0.005	0.48	6.8	1000	331	0.0281	5	10.4	1.3	4.9	1	0.9	0.1	0.7	3.5	27.8	0.29	1.8	1.04167	2.08333	1.19643	0.761364	1.41549
	AB24	Abadeh Section	26.3	1.55	BDL	0.6	0.4	2	4	0.003	0.36	4.4	878	329	0.0203	3.2	6.5	0.8	2.9	0.7	0.6	0	0.5	2.4	17.6	0.21	1.5	1.11111		0.957143	1.01515	1.25822
	AB25	Abadeh Section	26.8	2.01	BDL	1.5	0.4	5	8	0.004	0.84	12.7	836	243	0.0519	5.1	10.4	1.2	4.3	0.9	0.6	0.1	0.6	2.9	26.1	0.29	3.75	0.47619		0.546939	1.08766	1.07847
	AB26	Abadeh Section	27.4	2.03	BDL	0.9	0.5	2	5	0.004	0.48	6.9	1000	532	0.0277	5.1	10.1	1.1	4.1	0.7	0.7	0.1	0.6	3.4	25.9	0.28	1.8	1.04167		0.957143	0.761364	1.17958
	AB27	Abadeh Section	27.8	2.52	BDL	1.4	0.5	3	7	0.006	0.81	11.6	838	131	0.0484	4.3	8.6	1	3.5	0.8	0.6	0	0.5	2.6	21.9	0.25	2.8	0.617284		0.850794	0.676768	0.978612
	AB28	Abadeh Section	28.4	1.69	BDL	0.8	0.7	2	6	0.005	0.46	6.5	1000	367	0.0241	4.2	8.4	1	3.4	0.7	0.5	0	0.5	2.7	21.4	0.21	1.14286	1.52174		1.24845		1.47704
	*87Sr/86Sr data for Abadeh section is from Liu et al. (2013)
	** 87Sr/86Sr data for Abadeh section is from Korte et al., (2004)
