# Supplementary material for: Habitability at the edge of the redox boundary during the Permian–Triassic mass extinction
Source: Sci Rep. 2026 Apr 15;16:12469. doi: 10.1038/s41598-026-47893-w (PMC13087033; doi:10.1038/s41598-026-47893-w)
Supplement: Supplementary file 3 — Supplementary Information 3. [file 41598_2026_47893_MOESM3_ESM.xlsx]

## Sheet: Baghuk
																														0.07	44	71		8.04
	Table S2
	Sample No.	Location	Position	δ13C	Mo	Th	U	Ni	Zn	P	Al	Rb	Sr	Mn	Ti	La	Ce	Pr	Nd	Sm	Gd	Tb	Dy	Y	ΣREY	TOC	Th/U	U/Al	Mo/Al	PEF	NiEF	ZnEF	87Sr/86Sr
			m	‰VPDB	ppm	ppm	ppm	ppm	ppm	wt. %	wt. %	ppm	ppm	ppm	wt. %	ppm	ppm	ppm	ppm	ppm	ppm	ppm	ppm	ppm	ppm	wt. %
	BG22	Baghuk Section	0.4	3.61	BDL	3.3	0.7	72	48	0.055	2.78	35.4	356	1300	0.15	11.8	21.9	2.6	9.7	1.9	2.2	0.3	2.1	13.3	65.8	0.25	4.71429	0.251799		2.27235	4.7325	1.95521	0.707662
	BG21	Baghuk Section	0.6	3.58	BDL	1.1	0.3	18	20	0.016	0.89	11.2	601	872	0.0405	5	8.6	1	3.7	0.6	0.8	0.1	0.8	6.7	27.3	0.34	3.66667	0.337079		2.06485	3.69561	2.54471
	BG20	Baghuk Section	0.9	3.58	BDL	1.4	0.3	23	25	0.03	1.27	15.7	578	830	0.0548	5.3	10.8	1.2	4.2	1	0.9	0.1	0.8	5.9	30.2	0.27	4.66667	0.23622		2.71316	3.30923	2.22912
	BG19	Baghuk Section	1.3	3.48	BDL	1.5	0.4	19	21	0.024	1.07	14.2	714	881	0.0552	5.4	10.1	1.2	4	1	0.8	0.1	0.8	6.1	29.5	0.27	3.75	0.373832		2.57623	3.24469	2.22246
	BG18	Baghuk Section	1.6	2.91	BDL	1.9	0.5	24	38	0.04	1.17	18.1	654	1910	0.0652	7.8	16.1	1.8	6.8	1.4	1.5	0.2	1.5	9.6	46.7	0.26	3.8	0.42735		3.92674	3.74825	3.67786
	BG17	Baghuk Section	1.8	3.34	BDL	1.1	0.3	19	22	0.019	0.82	9.7	692	1040	0.0378	4.8	8.9	1	3.7	0.7	0.8	0.1	0.8	6.6	27.4	0.23	3.66667	0.365854		2.66132	4.23392	3.03813
	BG16	Baghuk Section	2	3.44	1	0.9	0.3	13	19	0.014	0.71	10.2	677	941	0.0335	3.2	6.1	0.6	2.6	0.4	0.5	< 0.1	0.4	3.5	17.3	0.27	3	0.422535	1.40845	2.26479	3.34571	3.03035	0.70718
	BG15	Baghuk Section	2.4	3.03	BDL	2	0.5	22	34	0.037	1.55	22.1	577	828	0.0743	5.7	12.6	1.3	5	0.9	0.9	0.1	0.8	5.2	32.5	0.24	4	0.322581		2.74175	2.59355	2.48396
	BG14	Baghuk Section	2.6	2.97	BDL	0.8	0.2	8	12	0.011	0.55	7.1	752	1010	0.0258	3.7	7.3	0.8	3	0.5	0.7	< 0.1	0.5	3.8	20.3	0.31	4	0.363636		2.29714	2.65785	2.47068
	BG13	Baghuk Section	2.8	2.94	BDL	1.8	0.4	20	28	0.019	1.36	19	610	761	0.0625	6.2	12	1.3	4.7	0.8	1	0.1	0.9	5.7	32.7	0.27	4.5	0.294118		1.60462	2.68717	2.3314
	BG12	Baghuk Section	3.1	2.66	BDL	3.1	0.6	26	36	0.032	2.07	28.4	567	858	0.0951	9.2	19.8	2.1	7.7	1.6	1.4	0.2	1.2	7.8	51	0.22	5.16667	0.289855		1.77557	2.29513	1.96938	0.707266
	BG11	Baghuk Section	3.4	2.54	BDL	1.6	0.4	14	24	0.023	1.09	14.1	726	838	0.0526	5.6	12.3	1.2	4.7	0.8	0.9	0.1	0.7	5	31.3	0.28	4	0.366972		2.42359	2.34696	2.49335
	BG10	Baghuk Section	3.6	2.32	BDL	2.9	0.7	24	36	0.026	2.12	29.6	645	797	0.101	7.7	16	1.6	5.9	1.2	0.9	0.1	0.9	5.4	39.7	0.27	4.14286	0.330189		1.40863	2.06861	1.92293
	BG9	Baghuk Section	3.8	2.09	BDL	1.2	0.3	11	18	0.016	0.91	11.3	673	859	0.0428	5.7	11.6	1.3	4.8	1.1	1	0.1	0.8	5.6	32	0.29	4	0.32967		2.01947	2.20879	2.2399	0.707295
	BG8	Baghuk Section	4.1	2.09	BDL	2.5	0.6	19	29	0.029	1.72	22.8	641	735	0.0834	8.3	17.7	2	7.2	1.6	1.3	0.2	1.1	8.1	47.5	0.19	4.16667	0.348837		1.93654	2.0185	1.90927
	BG7	Baghuk Section	4.25	1.97	4	4	0.9	26	39	0.035	2.84	38.9	590	734	0.111	10.3	21	2.2	7.9	1.4	1.3	0.2	1.2	7.7	53.2	0.23	4.44444	0.316901	1.40845	1.41549	1.67286	1.55505
	BG6	Baghuk Section	4.4	1.59	3	4.5	0.9	28	42	0.018	3.07	41.2	578	935	0.142	11	23	2.3	7.6	1.5	1.3	0.2	1.1	7.5	55.5	0.25	5	0.29316	0.977199	0.67343	1.66657	1.5492
	BG5	Baghuk Section	4.5	1.58	2	3.1	0.6	19	26	0.01	2.06	29	632	925	0.0991	8.8	18.6	2	7.1	1.4	1.3	0.2	1.2	7.6	48.2	0.3	5.16667	0.291262	0.970874	0.557559	1.68535	1.42924	0.707371
	BG4	Baghuk Section	4.6	1.63	1	2.2	0.5	16	26	0.021	1.63	20.9	772	955	0.0788	9.1	18.9	2.2	8	1.6	1.5	0.2	1.4	8.8	51.7	0.26	4.4	0.306748	0.613497	1.47975	1.79364	1.80627
	BG3	Baghuk Section	4.75	1.45	1	3.9	0.9	23	38	0.061	2.84	35.2	582	866	0.136	13.2	26.6	3.2	12.3	2.4	2.9	0.4	2	13.7	76.7	0.29	4.33333	0.316901	0.352113	2.467	1.47983	1.51518
	BG2	Baghuk Section	4.85	1.42	BDL	2.5	0.7	15	24	0.018	1.88	27.7	607	943	0.0914	10.1	18.6	2.2	8.3	2.1	2.3	0.3	1.7	11.6	57.2	0.28	3.57143	0.37234		1.0997	1.45793	1.44561
	BG1	Baghuk Section	5	1.11	BDL	5.4	1.1	24	37	0.023	3.29	41.9	516	821	0.14	16.9	30.8	3.8	14.9	3.7	4.5	0.6	3.2	19.5	97.9	0.22	4.90909	0.334347		0.802953	1.33296	1.27351
	BBS1	Baghuk Section	5.1	1.08	1	14.9	2.8	76	98	0.032	8.86	87.6	256	673	0.217	67	98.3	13.2	46.5	8.1	6.3	1	6.1	34.5	281	0.26	5.32143	0.316027	0.112867	0.414834	1.56741	1.25254	0.71006
	BBS2	Baghuk Section	5.25	0.95	BDL	14.5	2.4	63	91	0.035	8.44	115	240	739	0.0982	63.8	103	13.6	49.4	8.4	7.8	1.1	6.7	38.9	292.7	0.32	6.04167	0.28436		0.476303	1.36396	1.22095
	BBS3	Baghuk Section	5.4	0.97	BDL	14.6	2.6	69	90	0.033	8.24	130	258	725	0.0744	63.7	96	12.4	44.4	7.7	6.8	1	6	34.6	272.6	0.29	5.61538	0.315534		0.459986	1.53012	1.23684	0.709433
	BBS4	Baghuk Section	5.45	1.25	BDL	14.8	2.3	57	84	0.033	8.15	111	243	942	0.148	62.8	104	13.5	50.2	8.1	7.8	1.1	6.5	37.4	291.4	0.34	6.43478	0.282209		0.465066	1.27797	1.16713
	BBS5	Baghuk Section	5.55		BDL	13.1	2	52	77	0.04	7.41	108	229	1160	0.391	54.6	96.4	11.5	42	7.8	6.2	0.8	4.9	26.8	251	0.22	6.55	0.269906		0.620012	1.2823	1.17671
	BBS6	Baghuk Section	5.6	0.19	BDL	1.8	0.4	7	12	0.011	1.07	13.1	576	1290	0.0625	10.5	19.2	2.6	9.7	2.4	2.3	0.3	2	12.9	61.9	0.28	4.5	0.373832		1.18077	1.19541	1.26997	0.707217
	BBS7	Baghuk Section	5.8	0	BDL	1.8	0.3	5	13	0.008	1.11	15.8	494	1600	0.0643	8.9	15.5	2	7.7	1.7	2	0.3	1.7	11.4	51.2	0.29	6	0.27027		0.827799	0.823096	1.32623
	BBS8	Baghuk Section	6.1	1.15	BDL	13.1	2	36	68	0.029	7.52	93.5	204	1230	0.105	40	84.7	8.8	30.9	5.1	4.3	0.6	3.9	20.9	199.2	0.28	6.55	0.265957		0.442933	0.874758	1.02397
	BBS9	Baghuk Section	6.25	1.24	BDL	13.4	2.2	41	68	0.035	7.67	85	202	1230	0.194	38.9	83.1	8.4	30.4	4.9	4.2	0.6	3.9	19.9	194.3	0.3	6.09091	0.286832		0.52412	0.976769	1.00395	0.709378
	BBS10	Baghuk Section	6.4	-0.11	BDL	2.3	0.8	7	16	0.011	1.63	23.5	655	1670	0.0883	9.5	20.6	2.4	9.1	1.7	1.7	0.2	1.4	7.9	54.5	0.29	2.875	0.490798		0.77511	0.784718	1.11155
	BBS11	Baghuk Section	6.6	0.19	BDL	11.2	2	27	63	0.03	6.36	81.1	235	2300	0.255	34.1	74.8	7.5	25.9	4.8	3.7	0.6	3.6	17.7	172.7	0.24	5.6	0.314465		0.541779	0.775729	1.12171
	BBS12	Baghuk Section	6.75	-0.03	BDL	8.8	1.6	35	56	0.033	4.85	68.7	304	2350	0.27	30.4	68.9	7.3	26.3	5.1	4.5	0.6	3.8	18.7	165.6	0.27	5.5	0.329897		0.781502	1.31865	1.30751
	BBS13	Baghuk Section	6.9	0.17	BDL	13.5	2	30	73	0.033	7.78	121	218	1010	0.177	37.9	75.9	8.1	28.3	4	3.4	0.5	3.4	18.8	180.3	0.26	6.75	0.257069		0.487183	0.704604	1.06253	0.709323
	BGT1	Baghuk Section	7.1	-0.76	BDL	6	1.2	17	37	0.018	3.7	47.2	568	1420	0.177	20.2	42.5	4.6	16.8	3.2	2.9	0.4	2.6	13.5	106.7	0.3	5	0.324324		0.558764	0.839558	1.13239
	BGT2	Baghuk Section	7.25	-0.7	BDL	1.8	0.5	5	14	0.009	1.18	18.5	882	995	0.0668	6.7	13.6	1.5	5.8	1.1	1.1	0.2	0.8	5.1	35.9	0.28	3.6	0.423729		0.876029	0.774268	1.34352
	BGT3	Baghuk Section	7.4	-0.34	BDL	1.3	0.7	5	10	0.031	1.04	15	1000	1150	0.0421	7.9	19.6	2.5	10.2	2.6	2.5	0.3	1.7	8.6	55.9	0.22	1.85714	0.673077		3.42363	0.878497	1.08884
	BGT4	Baghuk Section	7.5	-0.64	BDL	1.4	0.9	4	13	0.007	1.03	16	1000	798	0.0513	7.3	16.9	1.8	7	1.4	1.4	0.2	1.2	6.5	43.7	0.25	1.55556	0.873786		0.780583	0.70962	1.42924
	BGT5	Baghuk Section	7.65	-0.46	BDL	3.8	0.7	9	19	0.013	2.49	35.4	649	884	0.123	12.7	27.1	3.1	11.2	2	2.1	0.3	1.6	9.1	69.2	0.28	5.42857	0.281124		0.599656	0.66046	0.864076	0.70735
	BGT6	Baghuk Section	8	-0.36	BDL	3.3	0.8	8	17	0.015	2.27	33.3	740	717	0.1	13.6	26.6	3.2	11.8	2.1	2.3	0.3	1.9	9.7	71.5	0.4	4.125	0.352423		0.758968	0.643973	0.848049
	BGT7	Baghuk Section	8.5	-0.32	BDL	1.7	0.5	4	11	0.008	1.12	17.5	867	847	0.0638	8.8	18.7	2.2	8.2	1.6	1.6	0.2	1.3	6.7	49.3	0.25	3.4	0.446429		0.820408	0.652597	1.11217	0.707267
	BGT8	Baghuk Section	8.7	-0.01	BDL	1	0.5	4	11	0.006	0.72	11.3	991	628	0.0371	5.9	12.3	1.4	5.3	1	1.2	0.1	1	4.8	33	0.27	2	0.694444		0.957143	1.01515	1.73005
	BGT9	Baghuk Section	9.2	0.09	4	1.4	0.6	5	21	0.008	0.87	10.8	773	405	0.0516	6	12.1	1.4	5.5	1.1	1	0.1	0.8	4	32	0.25	2.33333	0.689655	4.5977	1.05616	1.05016	2.73337
	BGT10	Baghuk Section	9.7	0.47	BDL	0.8	0.3	2	5	0.005	0.56	6.6	744	466	0.0313	4	8.3	1	3.8	0.8	0.7	0.1	0.6	2.9	22.2	0.26	2.66667	0.535714		1.02551	0.652597	1.01107	0.707167
	BGT11	Baghuk Section	10.2	0.51	BDL	1.9	0.6	5	11	0.012	1.29	15.4	680	769	0.0802	9.8	21	2.5	9.4	2.1	1.8	0.3	1.5	6.5	54.9	0.23	3.16667	0.465116		1.06844	0.708245	0.965608
	BGT12	Baghuk Section	10.7	0.64	BDL	1.8	0.5	3	11	0.01	1.31	15.6	646	733	0.0723	8.6	18.2	2.2	8.3	1.9	1.5	0.2	1.3	5.3	47.5	0.4	3.6	0.381679		0.876772	0.418459	0.950865
	BGT13	Baghuk Section	11.2	1.08	BDL	2.3	0.6	5	17	0.01	1.66	19.8	645	416	0.0916	9	18.2	2.2	7.9	2	1.5	0.2	1.4	5.9	48.3	0.3	3.83333	0.361446		0.69191	0.550383	1.15968
	BGT14	Baghuk Section	11.7	1.21	BDL	1.4	0.5	3	12	0.007	1.03	11.6	690	453	0.0543	7.5	16.4	1.9	7.5	1.8	1.4	0.2	1.2	5.3	43.2	0.24	2.8	0.485437		0.780583	0.532215	1.31929
	BGT15	Baghuk Section	12.2	1.51	BDL	3.4	0.8	9	27	0.013	2.31	25.5	559	517	0.122	11.8	23.2	2.6	9.5	2	1.6	0.3	1.5	6.5	59	0.28	4.25	0.34632		0.646382	0.711924	1.32358	0.707407
	BGT16	Baghuk Section	12.7	1.68	BDL	2.9	0.5	8	18	0.016	2.31	24.1	534	430	0.112	11.1	23.1	2.7	10.1	2.2	1.6	0.3	1.4	5.8	58.3	0.26	5.8	0.21645		0.795547	0.632822	0.882385
	BGT17	Baghuk Section	13.5	1.66	BDL	2.2	0.6	5	12	0.02	1.3	18.9	764	427	0.0837	7.5	15	1.7	6.6	1.5	1.2	0.2	1.1	5.6	40.4	0.31	3.66667	0.461538		1.76703	0.702797	1.04529
	BGT18	Baghuk Section	14.1	1.78	BDL	1.8	1.1	4	8	0.006	0.99	13.5	1000	423	0.0665	5.4	10.8	1.2	4.4	0.9	0.8	0.1	0.7	4.1	28.4	0.28	1.63636	1.11111		0.696104	0.738292	0.915066
	BGT19	Baghuk Section	14.7	2.03	BDL	2	0.4	5	11	0.007	1.26	17	789	317	0.0725	6.4	12.6	1.4	5.1	1.2	0.9	0.1	0.8	4.2	32.7	0.27	5	0.31746		0.638095	0.725108	0.988598	0.707319
	BGT20	Baghuk Section	15.1	1.75	BDL	1.5	0.5	4	8	0.007	0.98	14	1000	342	0.0566	5.7	11.1	1.2	4.7	0.8	0.8	0.1	0.7	3.9	29	0.31	3	0.510204		0.820408	0.745826	0.924404
